# Supplementary material for: Gene Expression and DNA Methylation Profiling Suggest Potential Biomarkers for Azacitidine Resistance in Myelodysplastic Syndrome
Source: Int J Mol Sci. 2024 Apr 26;25(9):4723. doi: 10.3390/ijms25094723 (PMC11083267; doi:10.3390/ijms25094723)
Supplement: Supplementary file 1 [file ijms-25-04723-s001.zip]

Archive with 1 entries (1 files):
- ijms-2960878-supplementary.pdf
